# Supplementary material for: GEF-H1 Transduces FcεRI Signaling in Mast Cells to Activate RhoA and Focal Adhesion Formation during Exocytosis
Source: Cells. 2023 Feb 7;12(4):537. doi: 10.3390/cells12040537 (PMC9954420; doi:10.3390/cells12040537)
Supplement: Supplementary file 1 [file cells-12-00537-s001.zip]

Archive with 1 entries (1 files):
- cells-2068935-supplementary.pdf
